# Supplementary material for: Impact of deleterious missense PRKCI variants on structural and functional dynamics of protein
Source: Sci Rep. 2022 Mar 8;12:3781. doi: 10.1038/s41598-022-07526-4 (PMC8904829; doi:10.1038/s41598-022-07526-4)
Supplement: Supplementary file 1 — Supplementary Information 1. [file 41598_2022_7526_MOESM1_ESM.csv]

Variant ID		AA	AA coord	SIFT	PolyPhen	CADD	REVEL	MetaLR	Mutation Assessor	PROVEAN
rs1305218534		P/R	2	0	0.881	26	0.192	0.309	0.518	-1.756
rs1305218534		P/L	2	0	0.598	26	0.216	0.239	0.518	-1.29
rs1082973		Q/H	4	0.01	0.259	23	0.178	0.195	0.403	-0.663
rs1238949875		R/W	5	0	0.715	31	0.235	0.208	0.349	-0.71
rs1444111261		D/N	6	0.09	0.419	23	0.133	0.178	0.314	-0.083
rs1309785216		D/G	6	0.21	0.34	23	0.124	0.099	0.179	0.147
rs746473761		S/G	7	0.15	0.015	22	0.106	0.141	0.314	-0.092
rs1194363431		S/R	8	0.04	0.01	22	0.054	0.097	0.111	-0.101
rs979336423		T/N	9	0.01	0.015	22	0.129	0.104	0.169	0.002
rs781622043		M/V	10	0.45	0.031	20	0.125	0.133	0.193	-0.611
rs146517821		M/I	10	0.1	0.067	22	0.109	0.152	0.428	-0.686
rs1215675569		S/F	11	0.01	0.691	26	0.127	0.268	0.486	-0.737
rs1180800394		H/R	12	0.46	0.003	21	0.104	0.12	0.211	-0.433
rs935282042		T/A	13	0.66	0	17	0.062	0.088	0.065	-0.361
rs770401419		V/I	14	0.65	0	18	0.103	0.102	0.065	-0.068
rs1179487149		G/C	16	0.02	0.536	25	0.121	0.143	0.179	-0.388
rs763427114		G/D	16	0.22	0.081	22	0.202	0.115	0.179	0.231
rs1577333820		G/S	17	0.61	0.003	19	0.181	0.132	0.179	-1.058
rs1453580506		G/C	18	0.01	0.585	27	0.277	0.179	0.179	-0.487
rs1182925435		S/R	19	0.38	0.02	22	0.042	0.108	0.111	-0.697
rs554225297		S/I	19	0.15	0.003	22	0.038	0.118	0.111	-0.213
rs572493199		D/N	21	0.51	0	22	0.115	0.037	0.144	-0.878
rs1397484473		H/Y	22	0.06	0.057	20	0.035	0.042	0.261	-1.058
rs1445671164		H/Y	24	0.01	0.335	23	0.101	0.063	0.508	-0.046
rs1331532531		V/I	26	0.85	0.024	21	0.068	0.041	0.187	-1.72
rs1337327825		R/Q	27	0.17	0.514	27	0.154	0.086	0.499	-0.694
rs1283562436		A/V	30	0.45	0.038	22	0.091	0.043	0.338	-0.509
rs765259096		Y/C	31	0.18	0.738	25	0.196	0.039	0.378	0.496
rs1256310680		R/G	33	0.64	0.036	22	0.114	0.019	0.085	-1.591
rs1256310680		R/C	33	0.11	0.498	25	0.181	0.041	0.292	0.416
rs1457319386		R/H	33	0.31	0.249	23	0.099	0.03	0.202	-4.8
rs1199520604		G/W	34	0	0.999	17	0.429	0.217	0.714	-3.379
rs1252865018		G/A	34	0	0.883	33	0.313	0.192	0.714	-2.576
rs1292998335		T/I	39	0.2	0.011	22	0.235	0.148	0.363	0.363
rs766148364		H/Y	40	1	0	18	0.06	0.046	0.05	-1.975
rs751420634		H/P	40	0.19	0.06	22	0.203	0.092	0.428	-1.269
rs751420634		H/R	40	0.33	0	22	0.127	0.071	0.287	-2.252
rs961288557		P/T	43	0.3	0.013	20	0.233	0.132	0.438	-3.838
rs202068509		L/R	50	0	0.636	27	0.87	0.593	0.704	-5.136
rs1296298304		C/W	51	0.05	0.313	19	0.513	0.456	0.581	-0.471
rs767204074		N/H	52	0.12	0.003	20	0.093	0.091	0.155	0.204
rs369333148		N/S	52	0.54	0	0	0.092	0.054	0.065	-0.31
rs1280748335		M/L	57	0.33	0	21	0.171	0.097	0.314	-1.894
rs1232817418		M/T	57	0.27	0	22	0.34	0.124	0.403	-7.219
rs1032101463		C/Y	58	0.01	0.056	24	0.572	0.179	0.646	-2.192
rs1256752939		F/I	60	0.07	0.013	22	0.083	0.12	0.659	-1.377
rs1350537092		D/G	61	0.25	0	23	0.403	0.271	0.451	-0.642
rs1403982825		D/E	61	0.27	0	20	0.181	0.265	0.577	-0.113
rs1272447670		N/S	62	0.42	0.001	12	0.173	0.054	0.25	-0.118
rs140807328		N/K	62	0.53	0.005	0	0.131	0.042	0.28	-1.106
rs757899632		E/K	63	1	0.003	22	0.195	0.035	0.048	-0.401
rs757899632		E/Q	63	0.37	0.117	22	0.123	0.1	0.169	-2.474
rs772402293		Q/R	64	0.03	0.11	23	0.529	0.378	0.696	-0.545
rs775805215		L/R	65	0.58	0.048	21	0.432	0.227	0.503	-2.575
rs201089076		F/L	66	0.19	0.999	22	0.539	0.334	0.411	-1.567
rs1197750201		F/Y	66	0.03	0.999	28	0.588	0.539	0.729	-3.542
rs768794063		T/A	67	0	0.246	24	0.562	0.446	0.775	0.144
rs776632465		I/V	71	1	0.001	21	0.262	0.039	0.163	-1.219
rs762941664		E/D	73	0.21	0.013	15	0.114	0.111	0.32	-6.251
rs1321696346		G/E	75	0.02	0.644					-2.849
rs760374153		D/E	76	0	1	23	0.65	0.523	0.499	-8.349
rs763696294		P/L	77	0.05	0.998	25	0.409	0.126	0.543	-1.083
rs182924386		E/Q	87	0.06	0.653	24	0.143	0.069	0.414	-3.192
rs370916263		E/A	87	0.06	0.39	23	0.25	0.068	0.356	-2.804
rs370916263		E/G	87	0.01	0.248	25	0.21	0.069	0.532	-3.132
rs982119706		A/T	89	0	0.945	29	0.18	0.192	0.618	-3.616
rs982119706		A/P	89	0	0.986	31	0.334	0.259	0.74	-2.378
rs902957582		L/V	92	0	0.999	24	0.189	0.141	0.778	-5.635
rs1170271274		L/P	92	0.02	1	27	0.429	0.182	0.778	-2.988
rs111567328		L/P	95	0.05	0.823	26	0.195	0.064	0.428	-4.298
rs1444607173		D/G	98	0.02	0.988	31	0.28	0.132	0.55	-6.057
rs1444607173		D/V	98	0	0.992	29	0.326	0.132	0.678	-3.507
rs781289139		S/C	99	0.02	0.951	26	0.293	0.173	0.625	0.205
rs748182793		L/V	102	0.25	0.003	10	0.093	0.026	0.086	-2.086
rs1271977652		V/L	105	0.04	0.083	24	0.083	0.08	0.368	-6.136
rs1214977029		P/A	107	0.05	0.884	24	0.32	0.193	0.503	-0.589
rs1202631310		V/I	109	0.6	0.005	21	0.06	0.181	0.103	-2.776
rs768340835		V/A	109	0.4	0.027	22	0.171	0.266	0.56	-0.723
rs368704903		R/S	112	0.32	0.006	22	0.138	0.122	0.234	-2.2
rs368704903		R/C	112	0.1	0.394	23	0.213	0.162	0.319	-0.305
rs980860031		R/H	112	0.58	0.191	22	0.121	0.161	0.098	-1.916
rs1224423994		M/V	115	0.52	0.079	22	0.236	0.186	0.159	-1.666
rs762390072		M/I	115	0.06	0.079	23	0.163	0.256	0.55	-8.269
rs1379196093		C/S	117	0.09	0.982	25	0.477	0.503	0.747	-3.956
rs766866155		D/N	121	0.02	0.958	32	0.449	0.497	0.845	-4.211
rs1279890266		S/C	123	0	0.885	26	0.726	0.689	0.811	-0.687
rs946756475		I/V	124	0.23	0.021	22	0.342	0.443	0.513	-3.673
rs567380681		R/H	126	0.26	0.999	27	0.679	0.764	0.378	-6.04
rs567380681		R/L	126	0	0.999	32	0.735	0.729	0.837	-2.424
rs146841636		R/K	127	0.03	0.996	29	0.582	0.756	0.807	-6.781
rs56154494		R/C	130	0	0.983	31	0.62	0.688	0.825	-4.191
rs369872734		R/H	130	0.02	0.983	32	0.694	0.751	0.825	-4.247
rs775812965		R/H	131	0.13	0.999	27	0.734	0.764	0.584	-5.804
rs775812965		R/L	131	0.08	0.999	28	0.813	0.729	0.747	-0.995
rs1187831601		A/T	138	0.16	0.108	23	0.454	0.456	0.55	-4.499
rs373086682		N/S	139	0.07	0.027	22	0.405	0.482	0.585	-0.892
rs1204274368		T/S	142	0.79	0.02	18	0.331	0.575	0.323	-2.745
rs765219909		K/R	146	0.09	0.974	25	0.768	0.803	0.522	-4.301
rs762292026		R/H	147	0.06	1	28	0.766	0.822	0.153	-3.734
rs750420887		R/H	151	0.13	0.939	32	0.733	0.829	0.359	-1.832
rs763154483		A/T	155	0.11	0.511	25	0.768	0.8	0.577	-0.91
rs752691470		T/R	158	0.26	0.001	22	0.482	0.494	0.342	-2.883
rs1293622637		R/Q	160	0.15	0.999	26	0.848	0.857	0.5	-3.552
rs1289447991		L/F	164	0.15	1	23	0.622	0.728	0.323	-5.798
rs1361108822		G/E	165	0.03	1	27	0.933	0.9	0.853	-4.32
rs1030581930		R/H	166	0.07	1	26	0.753	0.857	0.159	-3.337
rs1259133115		Q/R	167	0.06	0.975	24	0.937	0.916	0.798	-3.998
rs1050315708		Y/H	169	0	0.942	27	0.891	0.91	0.927	-6.172
rs185526558		Y/C	169	0	0.956	28	0.884	0.883	0.787	-2.269
rs756841596		I/T	172	0.48	0.093	19	0.467	0.547	0.013	-1.932
rs148843944		I/M	172	0.22	0.438	19	0.673	0.791	0.134	-2.247
rs771576001		N/S	173	0.26	0.338	22	0.476	0.655	0.389	-1.944
rs1436578624		L/V	176	0.05	0.21	22	0.56	0.49	0.396	-3.304
rs1436578624		L/F	176	0.02	0.932	24	0.622	0.664	0.151	-0.759
rs750524485		V/I	178	0.07	0.6	23	0.51	0.847	0.737	-7.154
rs1382818070		H/R	183	0.06	0.987	23	0.9	0.862	0.388	-1.012
rs868417022		L/I	185	0.13	0.761	22	0.658	0.89	0.847	-0.361
rs1329586167		V/I	186	0.13	0.026	20	0.477	0.721	0.396	-0.627
rs776837368		T/A	187	0.98	0.012	13	0.347	0.461	0.261	0.054
rs376895151		I/V	188	0.84	0.003	6	0.189	0.507	0.036	-0.895
rs147562215		I/T	188	0.48	0.122	14	0.328	0.425	0.103	-0.854
rs1238680908		E/D	189	0.46	0.009	11	0.482	0.465	0.251	-1.437
rs1260622724		G/R	191	0.11	0.642	23	0.662	0.79	0.48	-2.698
rs141965722		R/W	192	0.01	0.932	24	0.657	0.84	0.354	0.086
rs763066411		R/Q	192	0.98	0.031	19	0.554	0.561	0.012	-1.738
rs1192616664		Q/R	197	0.51	0.013	16	0.102	0.137	0.169	-2.001
rs766551522		Q/H	197	0.2	0	23	0.096	0.109	0.169	-0.25
rs774546861		V/A	200	0.28	0	18	0.062	0.117	0.292	-0.629
rs111317464		M/V	201	0.61	0	18	0.119	0.123	0.144	-0.36
rs763902996		M/L	203	0.57	0.003	13	0.083	0.118	0.349	0.493
rs763902996		M/V	203	0.83	0.001	9	0.099	0.099	0.065	-1.16
rs71277168		D/G	204	0.13	0	24	0.284	0.164	0.598	-0.458
rs374000097		Q/R	205	0.51	0.001	15	0.052	0.141	0.422	-0.035
rs750284734		M/I	208	0.32	0.003	18	0.06	0.133	0.553	-0.035
rs750284734		M/I	208	0.32	0.003	18	0.06	0.133	0.553	0.859
rs758015497		H/N	209	0.5	0.021	18	0.062	0.178	0.314	-0.642
rs766040399		T/A	215	0.55	0	17	0.042	0.129	0.292	0.282
rs766040399		T/S	215	0.61	0.001	16	0.035	0.115	0.251	-0.193
rs763072369		T/R	215	0.37	0.013	19	0.112	0.17	0.438	-1.207
rs763072369		T/I	215	0.13	0	23	0.089	0.169	0.335	-0.18
rs767045797		I/V	217	0.7	0	22	0.063	0.15	0.363	-1.231
rs767045797		I/F	217	0.33	0.006	22	0.116	0.151	0.54	-0.484
rs1435957709		I/M	217	0.16	0.013	21	0.106	0.132	0.422	-1.312
rs191938996		Y/C	219	0.18	0.001	23	0.24	0.165	0.319	-0.605
rs754218167		H/R	224	0.25	0	22	0.227	0.152	0.496	-0.894
rs757703152		H/Q	224	0.27	0	21	0.11	0.124	0.33	-0.208
rs756263490		L/S	227	0.27	0.003	23	0.229	0.153	0.461	0.486
rs147104137		Q/E	229	0.7	0.005	17	0.069	0.149	0.338	-0.482
rs1301070129		G/V	231	0.04	0	24	0.283	0.165	0.461	-0.42
rs772250699		K/T	234	0.24	0.013	22	0.226	0.154	0.461	-0.136
rs199997573		A/S	236	0.42	0.012	25	0.264	0.172	0.646	0.613
rs747042200		M/V	237	0.54	0	19	0.041	0.135	0.233	0.547
rs1441299379		M/I	237	0.4	0.005	20	0.089	0.152	0.319	-0.147
rs768734145		T/A	239	0.8	0	20	0.13	0.141	0.271	-0.778
rs1560181245		E/G	241	0.08	0.013	23	0.171	0.159	0.712	-1.893
rs1178271455		G/C	243	0.01	0.706	29	0.436	0.249	0.683	-1.423
rs200726509		G/D	243	0.17	0.079	23	0.326	0.161	0.479	-2.571
rs1458333589		S/F	247	0.13	0.034	22	0.271	0.17	0.666	-6.13
rs1393309823		D/G	253	0.01	0.938	31	0.585	0.084	0.712	-2.33
rs774168806		D/N	255	0.41	0.003	23	0.149	0.132	0.157	-3.435
rs774168806		D/H	255	0.16	0.573	24	0.307	0.25	0.307	-7.084
rs138560118		R/W	258	0	1	26	0.403	0.198	0.883	-3.434
rs771711948		R/Q	258	0.07	0.966	27	0.264	0.105	0.249	-4.696
rs879138314		V/F	271	0.01	1	28	0.632	0.216	0.861	0.527
rs762380206		R/Q	272	0.46	0.001	22	0.061	0.042	0.214	-3.637
rs150239950		L/F	273	0.09	0.897	21	0.289	0.232	0.215	-3.519
rs750752062		K/E	274	0	0.852	27	0.675	0.317	0.458	-3.87
rs1402498314		K/N	275	0.18	0.829	22	0.24	0.141	0.135	-5.642
rs867140849		T/A	276	0.01	0.998	26	0.384	0.195	0.673	-3.103
rs1428010723		R/C	278	0.12	0.264	23	0.445	0.199	0.512	-0.649
rs1254638218		R/H	278	0.29	0.961	25	0.494	0.355	0.323	-3.691
rs368607450		V/I	284	0.18	0.443	22	0.193	0.1	0.126	-1.746
rs766563408		V/A	285	0	0.842	27	0.383	0.102	0.461	-2.53
rs755258716		L/I	289	0.1	0.856	23	0.228	0.265	0.21	-6.224
rs973528502		N/D	291	0.23	0.671	24	0.23	0.169	0.083	-3.592
rs1329248941		D/G	292	0	1	29	0.508	0.322	0.342	-7.695
rs748272532		D/E	293	0.16	0.264	20	0.25	0.085	0.031	-0.906
rs573160898		D/V	295	0.03	1	29	0.683	0.302	0.305	-6.288
rs1425394515		I/V	296	0.31	0.995	22	0.292	0.292	0.098	-6.412
rs1379694217		E/G	302	0	1	33	0.867	0.56	0.922	-0.953
rs1234702783		Q/E	308	0.07	0.209	21	0.238	0.15	0.287	-1.228
rs778855961		Q/R	308	0.04	0.383	24	0.326	0.092	0.187	-2.479
rs745782136		S/A	310	0.22	0.643	23	0.232	0.06	0.232	-2.022
rs977008114		H/Y	312	0.18	0.132	22	0.542	0.567	0.904	-5.647
rs779686819		H/Y	319	0.03	1	25	0.484	0.055	0.095	-6.655
rs1172744102		R/G	327	0	1	9	0.66	0.303	0.297	-3.707
rs777394724		L/F	328	0.07	1	23	0.538	0.39	0.524	-5.775
rs950321169		F/L	329	0.02	0.999	24	0.327	0.095	0.385	-0.971
rs1370173894		I/V	332	0.02	0.997	26	0.297	0.08	0.158	-4.72
rs1232048013		I/T	332	0	1	29	0.506	0.057	0.016	-7.769
rs980725247		G/R	337	0.01	1	29	0.601	0.245	0.802	-5.761
rs1560181937		K/I	349	0.22	0.816	24	0.305	0.092	0.256	-8.585
rs1399769269		H/D	354	0	1	25	0.525	0.24	0.023	-5.72
rs1386397434		R/T	356	0.01	1	33	0.517	0.153	0.737	-4.691
rs927803592		Y/H	358	0.01	0.989	28	0.707	0.222	0.837	0.913
rs752586080		S/A	359	1	0.006	18	0.16	0.078	0.008	-1.992
rs554687623		S/C	359	0.09	0.828	24	0.284	0.288	0.05	-2.818
rs1224995597		S/G	363	0.15	0.727	24	0.205	0.061	0.038	-1.804
rs200664120		L/V	364	0.02	0.958	23	0.459	0.345	0.62	-3.754
rs770485461		A/G	365	0.01	0.359	23	0.306	0.042	0.133	-1.854
rs778456196		L/I	369	0.01	0.999	25	0.31	0.202	0.56	-2.606
rs772611163		R/Q	372	0.27	0.225	23	0.446	0.153	0.046	-3.756
rs761124312		Y/F	376	0	0.999	27	0.424	0.144	0.431	-4.691
rs1373137084		N/S	383	0.01	0.999	25	0.906	0.911	0.969	-0.592
rs201380049		I/V	392	0.13	0.182	22	0.116	0.03	0.047	-5.224
rs773463648		G/S	398	0.02	1	28	0.841	0.76	0.89	-3.747
rs1230577514		K/E	401	0	0.999	31	0.534	0.189	0.685	-4.431
rs763152419		R/W	405	0.05	0.985	31	0.331	0.418	0.621	-1.797
rs1008561303		R/Q	405	0.6	0.654	24	0.237	0.22	0.125	-4.635
rs1008561303		R/L	405	0.38	0.809	25	0.465	0.287	0.238	-5.2
rs1332841310		P/A	406	0.16	0.038	22	0.285	0.148	0.189	-4.885
rs374177981		P/Q	406	0.04	0.869	26	0.345	0.264	0.33	-7.271
rs374177981		P/L	406	0.03	0.911	28	0.467	0.279	0.327	-4.663
rs1193411428		T/R	409	0.04	0.95	25	0.483	0.186	0.023	-4.161
rs900136662		T/A	410	0.02	0.999	26	0.471	0.266	0.101	-3.872
rs1560185295		S/R	411	0.12	0.939	23	0.417	0.22	0.274	-2.192
rs1560185295		S/G	411	0.08	0.02	23	0.305	0.192	0.195	-5.713
rs763947334		G/A	415	0	0.999	27	0.675	0.386	0.913	-7.604
rs1560185302		P/A	417	0.06	0.999	23	0.513	0.15	0.566	-6.666
rs1182254154		R/G	426	0	1	26	0.398	0.318	0.334	-5.713
rs756884894		R/S	426	0	1	29	0.417	0.22	0.05	-4.747
rs1458431350		D/H	429	0	0.989	32	0.506	0.279	0.231	-3.389
rs773224124		G/A	431	0.01	0.767	14				-5.739
rs773224124		G/V	431	0	0.987					-5.553
rs201740893		F/L	432	0.06	0.732	22	0.347	0.21	0.25	-5.553
rs1483055491		F/L	432	0.06	0.732	22	0.347	0.21	0.25	-3.684
rs374883456		L/F	439	0	1	25	0.294	0.14	0.37	-2.307
rs184216798		M/V	443	0.01	0.021	23	0.294	0.032	0.111	-3.609
rs1364845286		M/V	446	0	0.996	25	0.672	0.197	0.641	-5.38
rs779029814		M/T	446	0	0.999	26	0.69	0.199	0.812	-1.8
rs745958617		M/V	447	0.02	0.074	23	0.388	0.017	0.037	-5.779
rs1388083127		R/G	450	0	0.952	24	0.587	0.334	0.574	-6.128
rs1577375356		S/A	451	0.05	0.998	25	0.426	0.197	0.05	-0.666
rs1161973892		D/G	454	0.05	1	29	0.58	0.287	0.254	-0.323
rs768597939		I/V	455	0.18	0.012	22	0.21	0.083	0.103	-1.71
rs1372532118		V/I	456	0.44	0.096	22	0.172	0.097	0.103	-3.31
rs776558522		V/A	456	0.51	0.024	22	0.218	0.072	0.029	-4.89
rs1341309666		D/N	460	0.05	0.936	26	0.251	0.22	0.358	-3.339
rs1450462772		D/G	460	0.07	0.893	25	0.574	0.219	0.289	-2.501
rs1341870333		D/E	463	0.22	0.839	21	0.292	0.049	0.103	-4.861
rs554559908		Q/R	464	0.04	0.742	26	0.357	0.144	0.215	-2.757
rs765967034		T/I	466	0.02	0.997	26	0.403	0.207	0.254	-7.049
rs751036713		L/V	470	0.04	0.999	25	0.404	0.202	0.388	-3.672
rs1485937829		F/S	471	0.01	1	32	0.575	0.243	0.486	-5.509
rs1378322375		I/F	474	0	0.955	27	0.564	0.462	0.791	-6.876
rs761243863		L/S	475	0	0.976	29	0.845	0.355	0.482	-7.228
rs756614477		KQ/KX	477							-4.508
rs1388201066		R/C	480	0.06	0.957	26	0.274	0.251	0.681	-1.727
rs754216126		R/C	483	0.15	0.129	23	0.337	0.183	0.486	-2.877
rs1389006052		R/H	483	0.45	0.872	26	0.389	0.243	0.356	-1.836
rs17855494		L/M	485	0	0.923	24	0.381	0.366	0.501	-2.185
rs1302542745		S/G	491	0.05	0.352	23	0.228	0.168	0.476	-7.221
rs757566946		L/M	493	0	0.986	25	0.519	0.31	0.451	-5.167
rs373682853		D/E	500	0.2	0	19	0.281	0.161	0.383	-4.352
rs1469931815		P/S	501	0.01	0.48	25	0.629	0.526	0.846	-0.704
rs1577377456		P/L	501	0	0.982	27	0.729	0.674	0.919	-4.261
rs17856646		H/L	508	0.28	0.401	23	0.515	0.143	0.136	-5.501
rs1319504292		D/N	515	0.04	0.973	32	0.289	0.166	0.363	-2.05
rs1282299429		I/V	516	0.18	0.995	23	0.264	0.152	0.163	-2.807
rs974333981		I/T	516	0	1	27	0.727	0.408	0.916	-5.661
rs1577377491		H/N	519	0.01	1	25	0.575	0.429	0.891	-2.095
rs770998502		P/L	520	0.1	0.378	22	0.408	0.272	0.877	-1.948
rs368665283		R/Q	523	0.38	0.273	24	0.255	0.12	0.096	1.147
rs1423404616		D/N	528	0.26	0.066	23	0.085	0.125	0.538	-2.579
rs1165933429		D/V	528	0.2	0.172	23	0.351	0.171	0.858	-1.676
rs781306402		M/V	529	0.06	0.003	23	0.06	0.122	0.584	-1.777
rs1560187209		M/I	529	0.05	0.003	33	0.076	0.136	0.56	-1.777
rs752869987		M/L	530	1	0	23	0.131	0.035	0.029	-6.847
rs1296524027		E/D	531	0.01	0.08	22	0.348	0.227	0.958	-4.246
rs199683302		Q/R	532	0.4	0	22	0.344	0.109	0.25	-3.124
rs142234162		V/L	535	0.04	0.005	23	0.063	0.137	0.431	-1.301
rs142234162		V/L	535	0.04	0.005	23	0.063	0.137	0.431	-1.33
rs1216250049		P/S	537	0	0.596	25	0.45	0.465	0.94	-0.613
rs750120400		F/L	539	0.01	0	22	0.309	0.2	0.973	-0.641
rs1311650226		K/N	540	0.03	0.175	22	0.182	0.148	0.868	-0.859
rs369277385		N/D	542	0.22	0.14	22	0.085	0.147	0.817	-1.06
rs780053668		N/T	542	0.3	0.078	22	0.121	0.082	0.305	1.156
rs780053668		N/S	542	0.72	0.003	19	0.146	0.073	0.383	-4.785
rs768466580		I/V	543	0.16	0	22	0.239	0.11	0.188	-5.828
rs1208504932		G/R	545	0.14	0.387	23	0.29	0.158	0.577	-6.647
rs1458271182		G/V	545	0.07	0.213	23	0.245	0.175	0.704	-7.68
rs1249036295		G/D	548	1	0.003	21	0.313	0.099	0.095	-3.124
rs1189963071		D/G	553	0	0.648	29	0.935	0.779	0.949	-7.573
rs1414651390		P/A	560	0.06	0.086	22	0.294	0.146	0.372	-3.345
rs17851954		P/R	560	0	0.971	25	0.33	0.325	0.646	-0.899
rs17851954		P/L	560	0.01	0.946	26	0.303	0.36	0.709	-0.881
rs139167704		L/F	563	0.1	0.277	23	0.336	0.271	0.482	-1.628
rs771277289		P/R	565	0	1	26	0.409	0.546	0.939	-1.06
rs371799261		D/E	567	0.2	0.375	14	0.237	0.134	0.238	-4.246
rs145084763		D/N	568	0.73	0.052	13	0.101	0.073	0.017	-0.613
rs777211672		I/L	570	0.07	0	22	0.038	0.059	0.19	-1.509
rs1305100978		V/M	571	0.2	0.901	24	0.253	0.15	0.208	-0.354
rs749763295		R/G	572	0.26	0	23	0.1	0.108	0.083	-4.24
rs1228061878		K/R	573	0.5	0.009	22	0.173	0.105	0.082	-7.392
rs1280082949		I/T	574	0.05	1	25	0.661	0.347	0.641	0.071
rs1475798615		G/V	581	0.26	1	28	0.871	0.761	0.928	-3.927
rs374370739		I/V	585	0.71	0.009	19	0.159	0.068	0.136	-5.987
rs1225351390		N/S	586	0.07	0.999	24	0.461	0.368	0.475	-2.667
rs1309853880		P/T	587	0.01	1	25	0.499	0.466	0.795	-0.613
rs775797042		E/K	594	0.01	0.445	26	0.373	0.322	0.889	-6.847
